# Supplementary material for: A decade of designing and implementing electronic health records in Sub-Saharan Africa: a scoping review
Source: Glob Health Action. 2025 Apr 29;18(1):2492913. doi: 10.1080/16549716.2025.2492913 (PMC12042231; doi:10.1080/16549716.2025.2492913)
Supplement: Appendix_1_EHR_Search_strategy.xlsx [file ZGHA_A_2492913_SM0519.xlsx]

## Sheet: Search terms
Population	Intervention	Comparison	Outcome	Time
Healthcare settings in Sub-Saharan Africa	Implementation of Electronic Health Record (EHR) systems	Not applicable (as it’s a scoping review)	Benefits, challenges, and outcomes associated with EHR implementation	October 23, 2014, to October 23, 2024

## Sheet: Pubmed
Name of Database	Pubmed
Platform	National Library of Medicine
Date exported to Mendeley	2024-10-24
Total Number of Results	21
Search Strategy	(((Electronic Health Records (EHR)) AND (Sub-Saharan Africa)) AND (healthcare)) AND (outcomes)
	Filters applied: in the last 10 years, Full text, English

## Sheet: HINARI
Name of Database	HINARI
Platform	Research4life
Date exported to Mendeley	2024-10-29
Total Number of Results	53
Search Strategy	(Electronic Health Records \(EHR\)) AND (Fulltext:(Sub-Saharan Africa)) AND (Fulltext:(healthcare))a AND (Fulltext:(outcomes))

## Sheet: Web of Science
Name of Database	Web of Science
Platform	Clarivate Analytics
Date exported to Mendeley	2024-10-29
Total Number of Results	252
Search Strategy	(Electronic Health Records \(EHR\)) AND (Fulltext:(Sub-Saharan Africa)) AND (Fulltext:(healthcare))a AND (Fulltext:(outcomes))

## Sheet: Search Results Summary (PRISMA)
Search Results Summary (PRISMA)
Identification	Records identified through database searching	326
	Additional records identified through other sources	19
Screening	Records after duplicates removed	316
	Records screened	316
	Records excluded	299
Eligibility	Full-text articles assessed for eligibility	46
	Full-text articles excluded, with reasons	16
Included	Studies included in synthesis	30
